# Supplementary material for: 3-Cyclo­hexyl-2-thioxo-1,3-thia­zolidin-4-one
Source: Acta Crystallogr Sect E Struct Rep Online. 2009 Nov 7;65(Pt 12):o3015. doi: 10.1107/S1600536809045851 (PMC2971948; doi:10.1107/S1600536809045851)
Supplement: Supplementary file 2 [file e-65-o3015-Isup2.hkl]

#
# h,k,l, Fc-squared, Fo-squared, sigma(Fo-squared) and status flag
#
data_I
_shelx_title ' ASM00AK_0m in P2(1)/m'
_shelx_refln_list_code          4
_shelx_F_calc_maximum       86.99
_exptl_crystal_F_000       228.00
_reflns_d_resolution_high  0.7482
 
loop_
 _symmetry_equiv_pos_as_xyz
 'x, y, z'
 '-x, y+1/2, -z'
 '-x, -y, -z'
 'x, -y-1/2, z'
 
_cell_length_a     7.3897
_cell_length_b     7.0999
_cell_length_c    10.3399
_cell_angle_alpha  90.000
_cell_angle_beta  107.535
_cell_angle_gamma  90.000
 
_shelx_F_squared_multiplier     1.000
 
loop_
 _refln_index_h
 _refln_index_k
 _refln_index_l
 _refln_F_squared_calc
 _refln_F_squared_meas
 _refln_F_squared_sigma
 _refln_observed_status
   1   0   0     1054.92     1002.24     39.93 o
   2   0   0      457.58      475.84      7.07 o
   3   0   0        9.41       10.14      0.28 o
   4   0   0        0.45        0.63      0.10 o
   5   0   0      450.07      411.76      6.11 o
   6   0   0       10.39        9.93      0.44 o
   7   0   0        8.69        9.46      0.50 o
   8   0   0       26.56       28.31      0.90 o
   9   0   0        5.28        5.60      0.54 o
   1   1   0     1799.96     1855.63     20.75 o
   2   1   0      740.74      755.41      9.24 o
   3   1   0      245.70      236.66      3.24 o
   4   1   0        0.98        0.31      0.07 o
   5   1   0       89.42       90.15      1.17 o
   6   1   0       10.13        9.61      0.33 o
   7   1   0       11.25        8.73      0.36 o
   8   1   0        7.75        8.91      0.40 o
   9   1   0        0.78        0.34      0.24 o
   0   2   0     7566.79    10018.23    275.99 o
   1   2   0      799.28      858.73      8.04 o
   2   2   0      273.36      269.36      3.19 o
   3   2   0       12.49       13.51      0.29 o
   4   2   0        7.37       10.31      0.26 o
   5   2   0      284.11      267.69      3.88 o
   6   2   0       14.18       12.24      0.45 o
   7   2   0       37.89       37.71      0.80 o
   8   2   0        0.22       -0.25      0.25 o
   9   2   0        0.09        0.17      0.25 o
   1   3   0        0.31        0.45      0.14 o
   2   3   0      215.94      222.62      2.69 o
   3   3   0      193.85      190.82      2.20 o
   4   3   0        0.76        1.05      0.12 o
   5   3   0      129.27      120.23      1.80 o
   6   3   0        0.03        0.10      0.25 o
   7   3   0       59.61       55.02      1.08 o
   8   3   0       20.36       22.46      0.66 o
   0   4   0     2976.94     3509.96     98.45 o
   1   4   0      249.30      270.33      3.43 o
   2   4   0       60.10       58.81      1.22 o
   3   4   0        0.71        0.49      0.15 o
   4   4   0        0.22        0.77      0.14 o
   5   4   0      141.50      131.25      2.43 o
   6   4   0        2.53        2.57      0.36 o
   7   4   0       13.37       12.82      0.67 o
   8   4   0        0.21       -0.04      0.35 o
   1   5   0      252.82      263.16      3.70 o
   2   5   0       46.99       47.57      0.88 o
   3   5   0       22.54       19.28      0.57 o
   4   5   0        5.06        4.72      0.32 o
   5   5   0       16.55       15.65      0.72 o
   6   5   0        7.91        7.64      0.46 o
   7   5   0        0.11        0.05      0.36 o
   8   5   0        0.90        0.94      0.41 o
   0   6   0     1266.35     1445.10     27.29 o
   1   6   0       74.50       80.03      1.36 o
   2   6   0        0.17       -0.05      0.23 o
   3   6   0        0.03       -0.05      0.24 o
   4   6   0        0.02       -0.06      0.27 o
   5   6   0       61.41       61.56      1.45 o
   6   6   0        2.15        2.39      0.37 o
   7   6   0        0.18       -0.33      0.36 o
   1   7   0       24.89       25.44      0.76 o
   2   7   0        8.22        7.95      0.46 o
   3   7   0        6.58        6.64      0.54 o
   4   7   0        1.21        0.66      0.38 o
   5   7   0        6.19        5.19      0.48 o
   6   7   0        1.60        1.46      0.38 o
   0   8   0      109.44      123.05      4.98 o
   1   8   0       24.59       25.60      0.96 o
   2   8   0       15.76       17.07      0.91 o
   3   8   0        0.04        0.26      0.40 o
   4   8   0        0.02       -0.30      0.38 o
   5   8   0        7.10        7.64      0.59 o
   1   9   0        0.07       -0.41      0.42 o
   2   9   0        0.49        0.46      0.58 o
  -9   0   1        0.91        0.83      0.34 o
  -8   0   1       99.90       93.97      2.07 o
  -7   0   1       47.61       47.50      1.16 o
  -6   0   1       26.89       27.44      0.63 o
  -5   0   1      473.85      450.85      8.78 o
  -4   0   1       31.17       34.23      0.80 o
  -3   0   1      279.87      277.46      5.41 o
  -2   0   1     1758.56     1766.43     34.66 o
  -1   0   1       96.56       94.82      3.15 o
   1   0   1     1837.50     1742.83     19.99 o
   2   0   1     1632.23     1711.51     21.07 o
   3   0   1      439.48      449.34      7.35 o
   4   0   1        9.74        5.87      0.36 o
   5   0   1      266.76      258.93      3.93 o
   6   0   1       42.59       40.17      1.04 o
   7   0   1       25.42       24.91      0.81 o
   8   0   1       11.80       13.71      1.03 o
   9   0   1        2.61        3.74      0.53 o
  -9   1   1        0.94        0.69      0.23 o
  -8   1   1        3.80        4.95      0.30 o
  -7   1   1      117.01      109.44      1.76 o
  -6   1   1       48.21       47.33      0.79 o
  -5   1   1        0.50        0.72      0.13 o
  -4   1   1      365.17      361.89      4.99 o
  -3   1   1        4.67        6.75      0.28 o
  -2   1   1     1268.62     1296.63     14.53 o
  -1   1   1      478.44      529.29      4.75 o
   0   1   1     1265.86     1344.54     17.81 o
   1   1   1      365.84      362.33      4.06 o
   2   1   1      857.10      900.31      9.87 o
   3   1   1     2015.73     2074.62     25.30 o
   4   1   1       48.74       47.17      0.66 o
   5   1   1      124.74      117.62      1.41 o
   6   1   1       10.02        8.94      0.45 o
   7   1   1       16.29       15.62      0.49 o
   8   1   1       31.91       32.79      0.80 o
   9   1   1        5.49        5.40      0.39 o
  -9   2   1        3.56        3.84      0.30 o
  -8   2   1        8.23        7.57      0.36 o
  -7   2   1       90.69       88.22      1.69 o
  -6   2   1       31.50       27.56      0.77 o
  -5   2   1      222.49      215.93      3.31 o
  -4   2   1      106.55      111.96      1.40 o
  -3   2   1      211.01      210.92      2.50 o
  -2   2   1      422.74      418.49      5.21 o
  -1   2   1     1691.43     1807.73     18.78 o
   0   2   1     4832.57     5388.11     50.29 o
   1   2   1      131.41      146.10      1.51 o
   2   2   1      223.86      228.25      2.75 o
   3   2   1        6.59        8.27      0.27 o
   4   2   1       33.35       27.83      0.60 o
   5   2   1      199.72      187.43      2.37 o
   6   2   1       19.62       18.78      0.51 o
   7   2   1        1.24        0.84      0.31 o
   8   2   1       15.71       16.52      0.58 o
  -9   3   1        1.76        1.39      0.27 o
  -8   3   1        9.24       11.46      0.55 o
  -7   3   1        5.58        5.16      0.41 o
  -6   3   1        3.27        3.10      0.52 o
  -5   3   1       45.50       45.72      0.69 o
  -4   3   1      131.80      138.63      1.63 o
  -3   3   1        1.39        3.23      0.18 o
  -2   3   1      268.14      256.31      2.69 o
  -1   3   1     1051.77     1180.94     13.08 o
   0   3   1       50.56       52.47      0.73 o
   1   3   1       88.69       95.46      1.50 o
   2   3   1       18.74       16.37      0.33 o
   3   3   1      679.56      678.52      7.48 o
   4   3   1        3.01        2.22      0.16 o
   5   3   1       90.72       86.95      1.69 o
   6   3   1       45.30       41.02      0.96 o
   7   3   1       17.90       17.79      0.58 o
   8   3   1        0.29        0.06      0.35 o
  -8   4   1        7.92        7.92      0.48 o
  -7   4   1       35.37       36.39      1.10 o
  -6   4   1        9.87       10.27      0.59 o
  -5   4   1      134.06      126.66      2.35 o
  -4   4   1       24.78       26.33      0.65 o
  -3   4   1      113.35      111.67      1.56 o
  -2   4   1      188.51      183.42      2.24 o
  -1   4   1      244.06      268.24      3.40 o
   0   4   1      994.54     1149.70     16.45 o
   1   4   1        8.72        8.57      0.34 o
   2   4   1      189.16      180.31      2.58 o
   3   4   1       22.36       22.58      0.49 o
   4   4   1        4.28        3.54      0.35 o
   5   4   1      110.61      104.40      2.02 o
   6   4   1        5.59        5.13      0.38 o
   7   4   1        0.01       -0.27      0.27 o
   8   4   1        7.60        7.60      0.47 o
  -8   5   1        0.33       -0.17      0.36 o
  -7   5   1       45.18       45.36      1.34 o
  -6   5   1        8.86        8.80      0.57 o
  -5   5   1        0.19       -0.19      0.25 o
  -4   5   1       63.47       60.39      1.19 o
  -3   5   1        2.44        2.62      0.26 o
  -2   5   1      178.58      172.29      3.31 o
  -1   5   1       51.21       57.58      1.01 o
   0   5   1       79.53       85.74      1.44 o
   1   5   1       13.21       12.72      0.41 o
   2   5   1      108.08      104.83      1.83 o
   3   5   1      331.00      319.08      4.98 o
   4   5   1        3.95        4.37      0.32 o
   5   5   1       38.56       35.44      0.96 o
   6   5   1        2.77        3.06      0.36 o
   7   5   1        5.27        5.79      0.48 o
  -7   6   1        6.62        7.58      0.52 o
  -6   6   1        0.96        0.78      0.33 o
  -5   6   1       66.14       62.70      1.83 o
  -4   6   1        0.19        0.07      0.45 o
  -3   6   1       40.28       40.32      0.94 o
  -2   6   1       71.70       65.57      1.31 o
  -1   6   1       16.71       18.59      0.72 o
   0   6   1      158.99      177.39      2.66 o
   1   6   1       81.35       84.73      1.85 o
   2   6   1      109.81      108.64      1.95 o
   3   6   1       30.78       29.27      0.78 o
   4   6   1        0.01       -0.04      0.26 o
   5   6   1       28.68       28.24      0.90 o
   6   6   1        0.97        0.67      0.41 o
   7   6   1        3.52        3.29      0.49 o
  -6   7   1        0.12        0.22      0.32 o
  -5   7   1        1.16        1.04      0.35 o
  -4   7   1       15.58       13.04      0.73 o
  -3   7   1        0.46       -0.13      0.30 o
  -2   7   1       27.46       27.13      0.80 o
  -1   7   1       20.14       21.47      0.70 o
   0   7   1        2.05        1.64      0.31 o
   1   7   1        0.14       -0.12      0.26 o
   2   7   1       17.61       15.74      0.62 o
   3   7   1       68.10       67.00      1.58 o
   4   7   1        0.25       -0.19      0.29 o
   5   7   1       13.34       12.93      0.66 o
   6   7   1        4.68        4.93      0.48 o
  -5   8   1       11.31       10.61      0.89 o
  -4   8   1        0.69        0.36      0.41 o
  -3   8   1        3.10        4.05      0.70 o
  -2   8   1        5.14        4.55      0.58 o
  -1   8   1       41.97       43.85      1.29 o
   0   8   1      117.51      130.25      3.21 o
   1   8   1        0.36       -0.05      0.37 o
   2   8   1        2.21        2.50      0.51 o
   3   8   1        0.96        0.24      0.53 o
   4   8   1        0.86        0.42      0.37 o
  -3   9   1        0.34        0.13      0.54 o
  -2   9   1        1.47        1.36      0.62 o
  -1   9   1       10.22       10.20      0.80 o
   0   9   1        0.39        0.83      0.68 o
   1   9   1        2.65        2.79      0.57 o
   2   9   1        0.58        0.32      0.60 o
  -9   0   2       26.83       25.91      0.81 o
  -8   0   2       12.74       12.50      0.53 o
  -7   0   2      223.15      221.80      5.53 o
  -6   0   2      141.65      128.01      2.66 o
  -5   0   2       98.89      104.31      2.17 o
  -4   0   2        0.00        0.25      0.19 o
  -3   0   2     1794.94     1827.06     58.48 o
  -2   0   2       75.52       80.15      1.46 o
  -1   0   2      677.15      668.08      9.86 o
   0   0   2      491.45      494.66      7.93 o
   1   0   2     2317.80     2302.26     32.25 o
   2   0   2     1155.62     1194.25     15.82 o
   3   0   2      123.36      142.89      2.22 o
   4   0   2       10.74        9.26      0.31 o
   5   0   2        9.85       14.40      0.52 o
   6   0   2        7.67        8.06      0.45 o
   7   0   2       25.48       24.16      1.03 o
   8   0   2       11.50       12.08      0.89 o
  -9   1   2        5.13        6.64      0.35 o
  -8   1   2       42.44       43.80      0.96 o
  -7   1   2       20.36       20.19      0.53 o
  -6   1   2       28.49       30.56      0.58 o
  -5   1   2      517.17      513.35      7.70 o
  -4   1   2       87.42      100.34      2.00 o
  -3   1   2       34.09       36.98      0.50 o
  -2   1   2      673.45      679.84      7.18 o
  -1   1   2      966.81      995.42      8.84 o
   0   1   2     1284.46     1336.11     15.81 o
   1   1   2       57.95       66.10      0.68 o
   2   1   2      118.14      110.27      1.40 o
   3   1   2      668.38      684.89      7.51 o
   4   1   2       26.15       34.52      0.51 o
   5   1   2      294.85      274.68      3.32 o
   6   1   2        3.31        2.16      0.25 o
   7   1   2       51.40       53.52      1.07 o
   8   1   2        2.70        2.72      0.35 o
  -9   2   2        5.36        5.58      0.43 o
  -8   2   2       27.11       25.35      0.69 o
  -7   2   2       18.46       21.25      0.58 o
  -6   2   2       58.49       56.93      1.12 o
  -5   2   2      511.96      489.67      6.17 o
  -4   2   2        2.98        5.30      0.53 o
  -3   2   2      511.33      509.65      5.91 o
  -2   2   2       35.68       35.81      0.46 o
  -1   2   2      118.91      133.48      1.38 o
   0   2   2      504.71      557.37      6.52 o
   1   2   2       67.90       76.21      1.27 o
   2   2   2      421.83      436.50      4.84 o
   3   2   2       93.17       86.12      1.13 o
   4   2   2       47.44       43.23      0.66 o
   5   2   2        2.49        1.58      0.18 o
   6   2   2        1.26        1.49      0.29 o
   7   2   2       50.40       48.73      1.02 o
   8   2   2       30.66       32.38      0.86 o
  -9   3   2        1.22        1.10      0.40 o
  -8   3   2        0.86        1.15      0.27 o
  -7   3   2       39.66       39.37      1.46 o
  -6   3   2       20.10       20.78      0.52 o
  -5   3   2      209.79      213.01      2.59 o
  -4   3   2      267.48      271.45      3.24 o
  -3   3   2       40.18       45.19      0.66 o
  -2   3   2      373.44      373.79      3.88 o
  -1   3   2      375.58      416.61      4.31 o
   0   3   2        5.89       13.79      0.37 o
   1   3   2      102.86      102.19      1.38 o
   2   3   2      560.67      562.63      6.77 o
   3   3   2      274.45      275.95      3.10 o
   4   3   2        0.41        0.51      0.15 o
   5   3   2      194.01      189.81      2.96 o
   6   3   2        0.01        0.18      0.21 o
   7   3   2       59.62       59.16      1.20 o
   8   3   2       13.42       12.98      0.57 o
  -8   4   2       11.41       12.19      0.66 o
  -7   4   2       29.77       28.86      1.19 o
  -6   4   2       47.70       47.75      1.09 o
  -5   4   2      187.21      178.86      3.18 o
  -4   4   2        0.23        0.43      0.13 o
  -3   4   2      267.80      271.86      3.30 o
  -2   4   2        0.97        1.22      0.15 o
  -1   4   2        0.11        0.45      0.12 o
   0   4   2      119.15      119.84      1.78 o
   1   4   2        0.93        0.19      0.14 o
   2   4   2      195.24      190.78      3.05 o
   3   4   2       19.70       21.24      0.44 o
   4   4   2       16.68       15.68      0.42 o
   5   4   2        1.42        1.27      0.30 o
   6   4   2        0.22        0.11      0.26 o
   7   4   2       18.82       18.88      0.65 o
   8   4   2       14.86       17.19      1.20 o
  -8   5   2       13.66       14.19      0.75 o
  -7   5   2        5.99        6.14      0.44 o
  -6   5   2       17.49       16.13      0.63 o
  -5   5   2      109.04      106.46      2.07 o
  -4   5   2       15.73       15.53      0.52 o
  -3   5   2       11.90       12.88      0.49 o
  -2   5   2       89.66       81.00      1.11 o
  -1   5   2       46.69       52.14      0.85 o
   0   5   2      258.39      262.81      3.72 o
   1   5   2        3.84        3.06      0.24 o
   2   5   2        9.35        8.41      0.39 o
   3   5   2      174.84      173.43      2.87 o
   4   5   2       24.72       22.96      0.61 o
   5   5   2       80.70       79.41      1.66 o
   6   5   2        1.59        1.11      0.57 o
   7   5   2       10.62       11.76      0.73 o
  -7   6   2       41.26       41.07      1.14 o
  -6   6   2       42.94       46.69      1.20 o
  -5   6   2       20.77       18.66      0.79 o
  -4   6   2        0.54        1.17      0.33 o
  -3   6   2       94.72       92.03      1.90 o
  -2   6   2        0.27        0.09      0.32 o
  -1   6   2       38.96       44.78      1.15 o
   0   6   2       30.73       30.67      0.84 o
   1   6   2       58.94       58.44      1.09 o
   2   6   2       63.44       64.95      1.33 o
   3   6   2        2.01        1.16      0.26 o
   4   6   2        3.76        3.09      0.55 o
   5   6   2        0.48        0.87      0.29 o
   6   6   2        0.20       -0.06      0.32 o
  -6   7   2        0.85        0.60      0.35 o
  -5   7   2       29.21       29.06      0.95 o
  -4   7   2       11.17        9.49      0.64 o
  -3   7   2        7.19        6.78      0.49 o
  -2   7   2       34.26       34.44      1.02 o
  -1   7   2       12.03       11.39      0.51 o
   0   7   2       17.06       20.04      0.69 o
   1   7   2        2.41        1.62      0.44 o
   2   7   2       19.41       18.30      0.67 o
   3   7   2       54.65       54.44      1.40 o
   4   7   2        5.64        4.70      0.49 o
   5   7   2       19.14       19.67      0.82 o
  -5   8   2       32.74       29.17      1.34 o
  -4   8   2        0.71        0.54      0.41 o
  -3   8   2        7.18        8.86      0.67 o
  -2   8   2        0.33        0.12      0.34 o
  -1   8   2        0.04        0.03      0.39 o
   0   8   2       17.79       20.06      1.03 o
   1   8   2        4.37        4.98      0.52 o
   2   8   2        4.07        3.65      0.57 o
   3   8   2        8.40        9.25      0.94 o
   4   8   2        1.33        0.58      0.44 o
  -3   9   2        3.74        3.43      0.74 o
  -2   9   2        7.11        7.22      0.94 o
  -1   9   2        2.68        2.25      0.55 o
   0   9   2        0.20       -0.11      0.46 o
   1   9   2        0.90        0.57      0.50 o
   2   9   2       16.60       14.85      1.22 o
  -9   0   3        5.83        8.00      0.42 o
  -8   0   3        2.57        3.88      0.41 o
  -7   0   3       24.02       27.66      2.05 o
  -6   0   3      575.76      546.84     10.63 o
  -5   0   3     1333.62     1293.49     41.71 o
  -4   0   3      289.47      294.56      9.81 o
  -3   0   3      214.94      264.71      6.33 o
  -2   0   3      333.90      313.31      4.29 o
  -1   0   3      279.24      272.67      3.16 o
   0   0   3      128.44      141.67      1.96 o
   1   0   3       63.38       66.83      0.91 o
   2   0   3       12.74       18.11      0.41 o
   3   0   3      506.15      513.37      8.55 o
   4   0   3      399.87      391.67      6.61 o
   5   0   3       13.19        9.93      0.53 o
   6   0   3        0.22        1.12      0.57 o
   7   0   3        2.95        2.80      0.48 o
   8   0   3       61.35       61.82      2.04 o
  -9   1   3        7.97        9.62      0.47 o
  -8   1   3       21.34       18.85      0.78 o
  -7   1   3       29.97       31.49      0.65 o
  -6   1   3       77.49       75.49      1.29 o
  -5   1   3      455.08      459.72      7.71 o
  -4   1   3      158.42      180.24      3.11 o
  -3   1   3      130.76      137.07      1.65 o
  -2   1   3      668.59      649.31      6.39 o
  -1   1   3      204.20      211.58      1.93 o
   0   1   3     1675.59     1696.99     21.12 o
   1   1   3       16.87       18.07      0.26 o
   2   1   3      428.03      396.48      4.40 o
   3   1   3       80.70       71.16      0.91 o
   4   1   3       10.41        9.16      0.26 o
   5   1   3      321.22      314.14      4.03 o
   6   1   3        7.14        6.87      0.35 o
   7   1   3       15.88       16.54      0.57 o
   8   1   3        0.40        0.58      0.39 o
  -9   2   3       11.48       12.19      0.45 o
  -8   2   3       14.06       14.87      0.48 o
  -7   2   3       15.93       15.92      0.45 o
  -6   2   3      197.87      195.91      3.47 o
  -5   2   3      311.40      321.77      4.42 o
  -4   2   3        1.07        0.91      0.10 o
  -3   2   3       36.31       29.95      0.40 o
  -2   2   3      516.96      536.29      5.76 o
  -1   2   3      293.99      300.05      2.95 o
   0   2   3      215.90      231.33      2.44 o
   1   2   3      382.39      392.75      5.19 o
   2   2   3      284.14      280.61      3.56 o
   3   2   3      173.84      169.79      2.24 o
   4   2   3       47.24       44.80      0.70 o
   5   2   3        2.66        2.22      0.23 o
   6   2   3        0.89        0.79      0.24 o
   7   2   3        2.29        2.73      0.33 o
   8   2   3       20.82       23.75      0.77 o
  -9   3   3        4.56        5.31      0.38 o
  -8   3   3        0.84        0.69      0.24 o
  -7   3   3       49.89       50.44      1.26 o
  -6   3   3        0.21        0.24      0.17 o
  -5   3   3      107.62      109.96      1.61 o
  -4   3   3        3.52        5.72      0.80 o
  -3   3   3      292.17      290.05      3.26 o
  -2   3   3      372.01      345.51      3.83 o
  -1   3   3      280.92      309.31      3.45 o
   0   3   3     1610.84     1635.53     18.38 o
   1   3   3      330.69      341.80      4.67 o
   2   3   3       60.43       55.96      0.86 o
   3   3   3      323.42      321.59      4.40 o
   4   3   3       34.32       33.07      0.67 o
   5   3   3      108.00      102.89      1.76 o
   6   3   3        6.51        7.04      0.38 o
   7   3   3        2.90        3.36      0.36 o
   8   3   3        0.05        0.58      0.38 o
  -8   4   3        3.44        3.93      0.43 o
  -7   4   3        5.19        6.24      0.38 o
  -6   4   3      148.18      136.69      2.50 o
  -5   4   3      183.83      171.00      3.05 o
  -4   4   3       11.28       10.10      0.28 o
  -3   4   3        7.14        7.11      0.26 o
  -2   4   3      130.65      128.01      1.63 o
  -1   4   3       77.27       85.17      1.12 o
   0   4   3       18.66       21.70      0.45 o
   1   4   3      103.24      107.93      1.65 o
   2   4   3       53.28       51.07      0.92 o
   3   4   3       80.87       77.11      1.18 o
   4   4   3       48.37       43.87      0.85 o
   5   4   3        3.04        3.49      0.46 o
   6   4   3        0.19        0.16      0.24 o
   7   4   3        0.55       -0.26      0.30 o
  -8   5   3       10.43       10.27      0.64 o
  -7   5   3        1.15        1.16      0.31 o
  -6   5   3       35.54       34.91      0.93 o
  -5   5   3      136.33      133.30      2.51 o
  -4   5   3       83.45       76.73      1.41 o
  -3   5   3       50.14       51.30      1.05 o
  -2   5   3       95.14       91.52      1.46 o
  -1   5   3        4.56        4.13      0.30 o
   0   5   3      245.63      242.82      3.16 o
   1   5   3       16.53       16.42      0.50 o
   2   5   3      116.57      116.66      1.83 o
   3   5   3       12.93       14.94      0.50 o
   4   5   3        2.57        1.87      0.28 o
   5   5   3       75.64       73.78      1.59 o
   6   5   3        0.77        0.40      0.32 o
   7   5   3        7.01        6.74      0.49 o
  -7   6   3        0.34        0.39      0.53 o
  -6   6   3       89.70       86.05      1.84 o
  -5   6   3      145.12      134.88      2.62 o
  -4   6   3       17.16       16.44      0.74 o
  -3   6   3        2.60        1.98      0.33 o
  -2   6   3       27.69       28.07      0.76 o
  -1   6   3       11.72       12.22      0.56 o
   0   6   3        5.22        5.54      0.33 o
   1   6   3        8.92        9.31      0.50 o
   2   6   3        3.51        3.14      0.29 o
   3   6   3       39.16       37.54      0.92 o
   4   6   3       51.36       47.25      1.52 o
   5   6   3        3.91        3.51      0.42 o
   6   6   3        0.05       -0.13      0.37 o
  -6   7   3        5.19        4.87      0.47 o
  -5   7   3       22.48       23.91      1.17 o
  -4   7   3       21.82       19.27      0.87 o
  -3   7   3       25.52       27.82      1.06 o
  -2   7   3       29.30       27.67      1.37 o
  -1   7   3        7.29        8.25      0.46 o
   0   7   3       71.46       76.07      1.79 o
   1   7   3        0.50        0.44      0.32 o
   2   7   3       31.16       31.45      1.02 o
   3   7   3       14.66       17.08      0.79 o
   4   7   3        2.32        2.48      0.39 o
   5   7   3       15.09       14.77      1.67 o
  -5   8   3        9.18        7.09      0.85 o
  -4   8   3        0.03       -0.17      0.40 o
  -3   8   3        1.22        1.45      0.70 o
  -2   8   3        4.73        4.55      0.56 o
  -1   8   3        4.00        5.23      0.59 o
   0   8   3        6.57        8.03      0.61 o
   1   8   3       14.15       13.10      0.74 o
   2   8   3        6.51        8.16      0.74 o
   3   8   3        0.69        0.36      0.57 o
  -2   9   3        7.86        8.60      0.94 o
  -1   9   3        2.06        3.60      0.62 o
   0   9   3       15.45       18.17      1.04 o
   1   9   3        0.10       -0.24      0.55 o
  -9   0   4        3.42        5.52      0.98 o
  -8   0   4       41.90       39.46      2.14 o
  -7   0   4        0.00        0.45      0.54 o
  -4   0   4       55.01       72.40      1.88 o
  -3   0   4        0.07        2.20      0.23 o
  -2   0   4     2023.61     2063.68     33.27 o
  -1   0   4      481.52      489.86      5.99 o
   0   0   4      308.55      312.66      4.60 o
   1   0   4      426.51      460.06      7.55 o
   2   0   4       21.14       20.04      0.50 o
   3   0   4      278.54      270.83      5.32 o
   4   0   4      119.18      101.86      2.22 o
   5   0   4        1.57        1.77      0.38 o
   6   0   4        0.08        0.10      0.39 o
   7   0   4       12.07       13.86      0.91 o
   8   0   4       19.60       22.36      1.19 o
  -9   1   4       28.49       31.85      1.13 o
  -8   1   4       54.88       52.91      2.36 o
  -7   1   4       18.50       20.60      0.71 o
  -6   1   4       81.46       78.72      1.51 o
  -5   1   4       12.34        9.71      0.83 o
  -4   1   4       39.89       42.41      0.68 o
  -3   1   4     3190.87     3315.10     38.33 o
  -2   1   4      959.12      969.99     10.99 o
  -1   1   4        3.82        3.00      0.10 o
   0   1   4      665.52      653.93      6.66 o
   1   1   4        1.38        2.92      0.28 o
   2   1   4      780.07      743.25      9.17 o
   3   1   4        6.10        7.95      0.66 o
   4   1   4        4.09        4.24      0.23 o
   5   1   4        4.68        4.54      0.31 o
   6   1   4       32.67       31.01      0.77 o
   7   1   4       28.87       29.00      0.90 o
   8   1   4        0.33       -0.36      0.36 o
  -9   2   4        3.65        4.39      0.34 o
  -8   2   4        7.90       10.25      0.45 o
  -7   2   4        1.58        1.53      0.27 o
  -6   2   4      176.36      163.50      2.33 o
  -5   2   4        0.08       -0.17      0.36 o
  -4   2   4      245.37      234.00      2.73 o
  -3   2   4        3.95        2.78      0.16 o
  -2   2   4      323.41      314.86      3.51 o
  -1   2   4      266.74      269.35      3.01 o
   0   2   4        6.20        3.99      0.17 o
   1   2   4      460.61      472.83      6.93 o
   2   2   4      304.93      313.80      4.26 o
   3   2   4       83.31       82.55      1.20 o
   4   2   4      342.89      327.14      4.19 o
   5   2   4       16.89       17.23      0.53 o
   6   2   4        2.78        3.91      0.55 o
   7   2   4       13.73       15.67      0.61 o
  -9   3   4       19.01       20.44      0.76 o
  -8   3   4       42.70       42.76      1.14 o
  -7   3   4        3.38        4.04      0.55 o
  -6   3   4       76.35       75.18      1.34 o
  -5   3   4      216.54      217.67      2.64 o
  -4   3   4       48.66       49.46      0.66 o
  -3   3   4      659.67      667.25      6.89 o
  -2   3   4      428.43      401.19      4.16 o
  -1   3   4        4.92        8.00      0.22 o
   0   3   4      565.41      580.96      7.82 o
   1   3   4      206.77      213.77      3.28 o
   2   3   4      241.29      235.85      3.28 o
   3   3   4       61.64       62.41      1.18 o
   4   3   4        4.88        4.74      0.26 o
   5   3   4       32.46       30.50      0.86 o
   6   3   4       24.22       24.71      0.77 o
   7   3   4       19.30       20.50      0.81 o
  -8   4   4        7.32        9.21      0.68 o
  -7   4   4        1.44        1.11      0.27 o
  -6   4   4       48.40       48.94      1.11 o
  -5   4   4        0.67        0.24      0.24 o
  -4   4   4       37.68       37.03      0.61 o
  -3   4   4        0.47       -0.10      0.13 o
  -2   4   4      238.81      237.39      2.87 o
  -1   4   4       62.82       67.04      0.93 o
   0   4   4       10.92        9.71      0.35 o
   1   4   4      129.76      129.42      1.95 o
   2   4   4      103.20       94.74      1.52 o
   3   4   4       63.64       59.92      1.06 o
   4   4   4      129.96      123.46      2.08 o
   5   4   4        4.38        4.91      0.37 o
   6   4   4        0.97        0.71      0.29 o
   7   4   4        7.14        7.81      0.58 o
  -8   5   4       18.35       18.45      0.69 o
  -7   5   4        8.41        8.12      0.46 o
  -6   5   4       26.59       24.54      0.77 o
  -5   5   4        0.84        1.75      0.33 o
  -4   5   4       29.75       26.18      0.75 o
  -3   5   4      595.03      574.13      8.68 o
  -2   5   4      140.66      128.58      2.19 o
  -1   5   4        6.15        8.47      0.31 o
   0   5   4      145.31      142.21      1.97 o
   1   5   4        0.00       -0.04      0.19 o
   2   5   4      188.06      194.46      2.87 o
   3   5   4        6.03        5.51      0.33 o
   4   5   4        4.33        3.92      0.34 o
   5   5   4        0.07        0.10      0.30 o
   6   5   4        5.59        5.85      0.44 o
  -7   6   4        0.05       -0.26      0.29 o
  -6   6   4        0.26        0.04      0.31 o
  -5   6   4        0.01        0.09      0.31 o
  -4   6   4        4.21        4.98      0.81 o
  -3   6   4        0.01       -0.11      0.26 o
  -2   6   4      129.33      115.93      2.83 o
  -1   6   4       10.23       10.71      0.68 o
   0   6   4       24.77       29.78      0.88 o
   1   6   4       21.28       21.34      0.67 o
   2   6   4        1.30        1.48      0.30 o
   3   6   4       39.55       38.88      1.49 o
   4   6   4       10.33       11.11      0.66 o
   5   6   4        0.01        0.45      0.40 o
  -6   7   4        6.93        5.78      0.49 o
  -5   7   4        5.07        5.92      0.50 o
  -4   7   4       10.51        9.50      0.65 o
  -3   7   4      127.11      122.02      5.02 o
  -2   7   4       35.51       32.23      1.00 o
  -1   7   4        0.47        1.05      0.29 o
   0   7   4       60.06       59.54      1.52 o
   1   7   4       11.56       11.54      0.64 o
   2   7   4       37.10       37.87      1.16 o
   3   7   4        0.23        0.49      0.46 o
   4   7   4        0.81        1.05      0.50 o
  -5   8   4        0.60        0.07      0.37 o
  -4   8   4        9.70        8.76      0.68 o
  -3   8   4        1.10        1.15      0.44 o
  -2   8   4       11.13       11.48      0.74 o
  -1   8   4        4.78        5.45      0.61 o
   0   8   4        0.03        0.38      0.42 o
   1   8   4       15.40       16.77      0.82 o
   2   8   4       18.03       20.31      1.62 o
   3   8   4        2.08        1.53      0.69 o
  -1   9   4        0.51        0.14      0.64 o
   0   9   4       14.00       15.58      0.97 o
  -9   0   5        2.28        1.44      0.74 o
  -8   0   5       14.15       16.43      1.36 o
  -7   0   5       96.31       93.53      3.80 o
  -6   0   5        0.24        0.67      0.41 o
  -5   0   5      495.27      495.20      9.62 o
  -4   0   5      237.03      236.23      5.70 o
  -3   0   5      341.87      387.69      5.72 o
  -2   0   5       19.96       14.14      0.33 o
  -1   0   5        0.52        0.70      0.17 o
   0   0   5      943.91      899.25     14.35 o
   1   0   5       78.52       85.80      1.85 o
   2   0   5       67.50       68.50      1.31 o
   3   0   5       91.47       88.99      2.00 o
   4   0   5        9.10       10.26      0.90 o
   5   0   5      153.86      154.48      5.82 o
   6   0   5        1.10        0.88      0.43 o
   7   0   5       12.39       10.55      0.86 o
  -9   1   5        1.65        3.22      0.78 o
  -8   1   5       45.50       41.11      2.23 o
  -7   1   5        1.15        0.77      0.24 o
  -6   1   5        7.08        6.98      0.34 o
  -5   1   5      297.63      277.62      3.90 o
  -4   1   5       26.47       22.41      0.38 o
  -3   1   5      780.66      788.64      7.71 o
  -2   1   5       59.93       64.36      1.07 o
  -1   1   5       45.85       44.40      0.51 o
   0   1   5      394.69      423.71      4.86 o
   1   1   5       37.41       43.80      0.76 o
   2   1   5      532.10      508.11      6.88 o
   3   1   5      139.33      131.49      1.81 o
   4   1   5       34.85       35.93      0.74 o
   5   1   5       13.79       14.03      0.62 o
   6   1   5        0.63        0.55      0.31 o
   7   1   5       47.14       53.68      1.35 o
  -9   2   5        0.40       -0.01      0.43 o
  -8   2   5       13.93       15.78      0.73 o
  -7   2   5      134.54      133.63      2.74 o
  -6   2   5       53.47       50.97      0.90 o
  -5   2   5       91.84       95.52      1.42 o
  -4   2   5        0.08        0.69      0.18 o
  -3   2   5       17.62       17.90      0.31 o
  -2   2   5      293.53      274.57      2.86 o
  -1   2   5       46.95       49.22      0.65 o
   0   2   5      658.30      629.67      7.60 o
   1   2   5        0.13       -0.04      0.10 o
   2   2   5       31.17       26.43      0.52 o
   3   2   5      341.52      337.05      4.31 o
   4   2   5        1.13        0.79      0.18 o
   5   2   5       25.60       26.36      0.71 o
   6   2   5        1.86        2.36      0.38 o
   7   2   5       14.41       15.83      0.74 o
  -9   3   5        7.07        9.37      0.57 o
  -8   3   5       34.91       35.00      1.17 o
  -7   3   5        3.82        4.69      0.33 o
  -6   3   5       39.90       40.74      0.79 o
  -5   3   5       33.31       31.64      0.55 o
  -4   3   5      205.61      204.61      2.32 o
  -3   3   5      947.75      956.28     10.89 o
  -2   3   5        8.92        7.92      0.24 o
  -1   3   5       21.38       23.49      0.48 o
   0   3   5      106.52      104.49      1.56 o
   1   3   5        0.63        2.05      0.21 o
   2   3   5      655.28      643.64      8.59 o
   3   3   5       39.75       40.31      0.75 o
   4   3   5      139.27      133.58      1.91 o
   5   3   5       16.80       16.14      0.60 o
   6   3   5        2.72        3.14      0.42 o
   7   3   5       33.85       36.81      1.13 o
  -8   4   5        4.85        5.58      0.37 o
  -7   4   5       51.33       48.74      1.11 o
  -6   4   5       21.96       22.51      0.67 o
  -5   4   5       85.42       81.95      1.62 o
  -4   4   5        1.95        1.07      0.24 o
  -3   4   5        0.01        0.00      0.15 o
  -2   4   5      121.95      121.81      1.58 o
  -1   4   5        6.33        7.83      0.31 o
   0   4   5      246.47      231.98      5.72 o
   1   4   5        1.03        1.55      0.43 o
   2   4   5       24.32       24.98      0.68 o
   3   4   5      153.10      150.91      2.86 o
   4   4   5        0.25        0.16      0.24 o
   5   4   5       16.19       18.66      0.65 o
   6   4   5        0.81        0.44      0.37 o
  -8   5   5       10.67       11.14      0.56 o
  -7   5   5        0.75        0.38      0.27 o
  -6   5   5        0.00       -0.24      0.24 o
  -5   5   5       79.84       75.13      1.58 o
  -4   5   5        2.00        2.06      0.30 o
  -3   5   5      160.71      164.21      3.41 o
  -2   5   5       30.07       22.87      0.65 o
  -1   5   5       21.97       23.27      0.65 o
   0   5   5       97.18      101.43      1.83 o
   1   5   5        6.64        9.00      0.44 o
   2   5   5       75.46       77.68      1.48 o
   3   5   5       28.53       30.80      0.74 o
   4   5   5        3.70        3.56      0.43 o
   5   5   5        4.85        4.56      0.57 o
   6   5   5        0.47        0.11      0.44 o
  -7   6   5       11.77       12.11      0.60 o
  -6   6   5        0.42       -0.07      0.29 o
  -5   6   5       62.73       62.92      1.45 o
  -4   6   5       29.24       24.65      0.79 o
  -3   6   5        8.22        5.20      0.48 o
  -2   6   5       13.40       14.94      0.63 o
  -1   6   5        0.00        0.00      0.22 o
   0   6   5       60.77       58.30      1.43 o
   1   6   5       11.09       10.10      0.57 o
   2   6   5       23.59       23.41      1.02 o
   3   6   5       16.65       18.30      0.86 o
   4   6   5        0.61        0.06      0.36 o
   5   6   5       16.07       14.81      1.73 o
  -6   7   5        2.66        1.57      0.39 o
  -5   7   5       12.34       11.58      0.63 o
  -4   7   5       11.65       11.92      0.71 o
  -3   7   5       65.96       64.83      1.96 o
  -2   7   5        7.50        4.91      0.45 o
  -1   7   5        4.75        6.58      0.49 o
   0   7   5       11.21       11.67      0.65 o
   1   7   5        3.85        5.03      0.54 o
   2   7   5       41.52       42.78      1.49 o
   3   7   5        7.72        8.32      0.78 o
   4   7   5        8.22        8.41      1.42 o
  -4   8   5        0.02        0.34      0.43 o
  -3   8   5        4.96        5.57      0.61 o
  -2   8   5       16.35       15.90      1.09 o
  -1   8   5        0.23        0.07      0.41 o
   0   8   5        7.41        8.64      0.80 o
   1   8   5        0.29        0.85      0.50 o
   2   8   5        5.51        7.16      0.75 o
  -9   0   6       22.33       26.35      1.84 o
  -8   0   6       30.76       26.55      1.73 o
  -7   0   6      138.97      140.62      5.34 o
  -6   0   6       28.36       27.57      0.87 o
  -5   0   6      209.78      216.87      4.33 o
  -4   0   6       15.53       14.14      0.44 o
  -3   0   6      427.53      417.48      6.18 o
  -2   0   6      181.42      165.23      2.55 o
  -1   0   6       47.82       51.26      0.95 o
   0   0   6      320.12      283.74      4.70 o
   1   0   6       46.22       49.85      1.22 o
   2   0   6      272.19      248.35      7.24 o
   3   0   6      265.92      258.08      5.19 o
   4   0   6       11.56       11.70      0.62 o
   5   0   6       55.22       58.46      2.91 o
   6   0   6       18.20       17.38      1.03 o
   7   0   6        2.45        2.43      0.65 o
  -9   1   6        2.51        2.46      0.82 o
  -8   1   6       12.20       13.60      1.28 o
  -7   1   6        0.19       -0.18      0.21 o
  -6   1   6       81.10       75.16      1.26 o
  -5   1   6      111.39      108.61      1.47 o
  -4   1   6        0.07        0.15      0.07 o
  -3   1   6      190.18      185.56      2.24 o
  -2   1   6      163.29      161.03      2.02 o
  -1   1   6       52.51       50.50      0.59 o
   0   1   6       12.20       17.14      0.35 o
   1   1   6        0.01       -0.10      0.10 o
   2   1   6      108.42      101.77      2.08 o
   3   1   6      170.80      160.03      2.39 o
   4   1   6        2.85        3.11      0.32 o
   5   1   6       13.14       13.11      0.63 o
   6   1   6        0.38       -0.32      0.32 o
   7   1   6        8.74       10.07      0.63 o
  -9   2   6        1.55        1.78      0.74 o
  -8   2   6       20.58       18.57      0.65 o
  -7   2   6       78.84       84.63      1.86 o
  -6   2   6       28.56       28.31      0.58 o
  -5   2   6      556.00      543.23      6.23 o
  -4   2   6        1.38        1.21      0.11 o
  -3   2   6        5.67        7.28      0.22 o
  -2   2   6      282.63      276.90      2.94 o
  -1   2   6       16.27       15.15      0.30 o
   0   2   6      216.92      198.92      2.58 o
   1   2   6       12.61       12.15      0.39 o
   2   2   6      148.38      132.03      1.82 o
   3   2   6       79.69       82.79      1.26 o
   4   2   6       54.64       54.75      1.06 o
   5   2   6      111.35      117.70      3.57 o
   6   2   6       31.72       34.02      1.03 o
  -9   3   6        0.64        1.08      0.29 o
  -8   3   6       16.15       19.71      0.69 o
  -7   3   6        0.01        0.13      0.19 o
  -6   3   6      129.62      122.10      1.75 o
  -5   3   6       76.88       72.81      1.13 o
  -4   3   6      134.88      133.34      1.66 o
  -3   3   6      155.92      157.27      1.95 o
  -2   3   6        8.36        6.46      0.25 o
  -1   3   6       18.51       19.11      0.41 o
   0   3   6        2.76        3.63      0.30 o
   1   3   6        4.49        3.61      0.27 o
   2   3   6       16.74       16.35      0.43 o
   3   3   6       37.07       39.67      0.75 o
   4   3   6       31.85       30.26      0.82 o
   5   3   6       36.72       35.83      1.70 o
   6   3   6        5.78        6.71      0.54 o
  -8   4   6       11.19       11.13      0.50 o
  -7   4   6       49.84       51.09      1.16 o
  -6   4   6       14.48       13.67      0.52 o
  -5   4   6      237.88      237.46      4.13 o
  -4   4   6        9.93        7.99      0.41 o
  -3   4   6        3.67        3.76      0.28 o
  -2   4   6       99.36       88.61      1.90 o
  -1   4   6        2.89        2.37      0.34 o
   0   4   6      106.88       96.10      1.91 o
   1   4   6        2.51        3.67      0.30 o
   2   4   6       93.93       92.37      1.50 o
   3   4   6       51.01       57.48      1.00 o
   4   4   6       21.47       21.39      0.78 o
   5   4   6       49.54       48.59      1.53 o
   6   4   6       13.01       13.82      0.86 o
  -8   5   6        4.04        5.22      0.52 o
  -7   5   6        0.09        0.40      0.28 o
  -6   5   6        8.41        8.77      0.47 o
  -5   5   6       45.94       42.25      1.06 o
  -4   5   6       13.25       12.56      0.55 o
  -3   5   6       35.42       35.32      0.93 o
  -2   5   6       50.39       47.78      1.04 o
  -1   5   6        9.11        9.13      0.49 o
   0   5   6        0.80       -0.31      0.31 o
   1   5   6        0.41        0.91      0.47 o
   2   5   6       43.76       45.58      1.03 o
   3   5   6       44.92       45.88      1.24 o
   4   5   6        0.74        0.22      0.41 o
   5   5   6        3.87        5.16      0.80 o
  -7   6   6       21.81       22.31      0.81 o
  -6   6   6        8.85        7.70      0.50 o
  -5   6   6       32.65       33.05      1.32 o
  -4   6   6        6.23        5.22      0.42 o
  -3   6   6       49.02       50.79      1.90 o
  -2   6   6       22.06       21.93      0.77 o
  -1   6   6        4.03        2.04      0.35 o
   0   6   6       36.25       33.51      1.04 o
   1   6   6        0.85        1.69      0.62 o
   2   6   6       46.90       49.33      1.59 o
   3   6   6       47.50       49.48      2.01 o
   4   6   6        2.97        3.12      1.07 o
  -6   7   6        6.53        7.45      0.54 o
  -5   7   6        7.80        6.80      0.53 o
  -4   7   6        0.44       -0.07      0.31 o
  -3   7   6       20.44       22.02      1.10 o
  -2   7   6        4.33        3.80      0.49 o
  -1   7   6        0.54        0.60      0.38 o
   0   7   6        0.23       -0.36      0.36 o
   1   7   6        0.03        0.34      0.37 o
   2   7   6        8.68        9.54      1.44 o
   3   7   6        4.40        4.63      1.21 o
  -4   8   6        1.00        0.63      0.47 o
  -3   8   6        0.68        0.68      0.45 o
  -2   8   6        5.79        6.54      0.83 o
  -1   8   6        1.54        0.85      0.57 o
   0   8   6       10.22       11.77      0.83 o
   1   8   6        0.19        0.25      0.55 o
  -9   0   7        0.51        0.04      0.69 o
  -8   0   7       67.71       61.51      2.93 o
  -7   0   7       95.74      107.52      4.30 o
  -6   0   7        6.43        4.70      0.23 o
  -5   0   7      321.65      299.70      5.69 o
  -4   0   7       16.50       18.08      0.47 o
  -3   0   7      278.02      259.03      4.35 o
  -2   0   7      145.71      146.48      2.30 o
  -1   0   7        0.82        2.34      0.36 o
   0   0   7      205.81      179.53      3.65 o
   1   0   7        2.59        3.28      0.33 o
   2   0   7      187.61      168.50      3.53 o
   3   0   7       11.14       12.71      0.67 o
   4   0   7       47.20       47.43      1.38 o
   5   0   7       18.97       21.87      1.18 o
   6   0   7       23.42       25.71      1.29 o
  -9   1   7        9.63       10.11      0.57 o
  -8   1   7       68.68       76.77      2.06 o
  -7   1   7        6.41        5.69      0.32 o
  -6   1   7       16.14       11.13      0.34 o
  -5   1   7        7.75        6.82      0.23 o
  -4   1   7        0.33        0.74      0.11 o
  -3   1   7       26.87       20.98      0.47 o
  -2   1   7      381.59      380.64      4.50 o
  -1   1   7        1.04        4.07      0.45 o
   0   1   7      149.13      134.25      1.82 o
   1   1   7       18.91       19.67      0.51 o
   2   1   7       31.16       27.91      0.66 o
   3   1   7        8.85       10.29      0.42 o
   4   1   7       34.50       36.39      0.83 o
   5   1   7       52.24       53.07      1.34 o
   6   1   7        1.15        0.71      0.39 o
  -9   2   7        7.44        9.58      1.25 o
  -8   2   7       29.44       27.08      1.07 o
  -7   2   7       65.45       69.67      1.35 o
  -6   2   7        0.75        1.06      0.14 o
  -5   2   7      147.41      145.18      2.03 o
  -4   2   7      182.33      177.90      2.06 o
  -3   2   7      513.40      494.36      6.05 o
  -2   2   7        6.12        7.14      0.37 o
  -1   2   7       19.24       20.28      0.37 o
   0   2   7      283.10      266.27      4.17 o
   1   2   7        0.47        0.65      0.19 o
   2   2   7      209.81      199.19      2.92 o
   3   2   7       10.38       12.04      0.46 o
   4   2   7        1.01        1.20      0.31 o
   5   2   7       16.43       17.62      0.77 o
   6   2   7        2.41        2.70      0.53 o
  -9   3   7        1.19        1.46      0.29 o
  -8   3   7       19.34       19.40      0.70 o
  -7   3   7        3.33        2.88      0.33 o
  -6   3   7        3.75        3.40      0.23 o
  -5   3   7       53.42       48.73      0.92 o
  -4   3   7       33.41       29.44      0.65 o
  -3   3   7       54.85       54.63      0.96 o
  -2   3   7      459.50      434.83      6.00 o
  -1   3   7       41.71       47.26      1.18 o
   0   3   7       59.14       57.01      1.14 o
   1   3   7       13.73       12.30      0.35 o
   2   3   7       21.28       20.80      0.59 o
   3   3   7       38.99       39.92      0.91 o
   4   3   7       17.08       17.68      1.22 o
   5   3   7        5.06        6.89      0.69 o
   6   3   7        0.77        0.68      0.79 o
  -8   4   7       19.94       18.46      0.97 o
  -7   4   7       36.80       38.55      1.14 o
  -6   4   7        4.02        4.67      0.34 o
  -5   4   7       77.35       75.03      1.54 o
  -4   4   7       49.15       44.16      1.03 o
  -3   4   7      240.09      235.41      4.11 o
  -2   4   7        2.78        2.03      1.13 o
  -1   4   7        5.45        3.29      0.52 o
   0   4   7      130.89      128.84      2.99 o
   1   4   7        0.00       -0.30      0.30 o
   2   4   7       95.29       90.15      1.99 o
   3   4   7        7.42        8.15      0.56 o
   4   4   7        3.34        5.31      1.19 o
   5   4   7        8.67       10.59      1.00 o
  -7   5   7        1.63        2.13      0.34 o
  -6   5   7        6.36        6.31      0.42 o
  -5   5   7        1.01        0.51      0.28 o
  -4   5   7        0.01       -0.18      0.27 o
  -3   5   7       14.78       14.73      0.69 o
  -2   5   7       96.51       93.02      2.83 o
  -1   5   7        6.81        7.48      0.57 o
   0   5   7       35.29       36.13      1.21 o
   1   5   7        3.77        3.25      0.49 o
   2   5   7        9.45        9.18      0.69 o
   3   5   7        0.34        0.61      0.43 o
   4   5   7        5.31        5.19      0.79 o
  -7   6   7       19.52       21.83      1.14 o
  -6   6   7        4.43        4.32      0.43 o
  -5   6   7       47.64       49.61      1.26 o
  -4   6   7        1.85        1.22      0.32 o
  -3   6   7       30.93       31.49      1.72 o
  -2   6   7       29.04       23.47      1.21 o
  -1   6   7        1.93        2.37      0.54 o
   0   6   7       23.04       28.29      1.12 o
   1   6   7        0.01       -0.38      0.38 o
   2   6   7       22.13       19.73      1.07 o
   3   6   7        2.67        1.01      0.91 o
  -5   7   7        7.24        5.84      0.55 o
  -4   7   7        0.69        0.10      0.33 o
  -3   7   7        0.52        0.26      0.40 o
  -2   7   7       36.25       34.78      2.00 o
  -1   7   7        1.62        0.67      0.51 o
   0   7   7        7.91        8.07      0.84 o
   1   7   7        0.02       -0.29      0.77 o
   2   7   7        1.90        1.64      0.66 o
  -3   8   7       20.87       25.65      1.12 o
  -2   8   7        0.19        0.80      0.61 o
  -1   8   7        0.26        0.41      0.57 o
   0   8   7       10.27       10.42      1.00 o
  -9   0   8        0.39        0.76      0.73 o
  -8   0   8        3.80        1.48      0.75 o
  -7   0   8       18.20       20.69      0.61 o
  -6   0   8       37.25       43.29      1.04 o
  -5   0   8      174.18      176.82      3.50 o
  -4   0   8       23.76       21.24      0.65 o
  -3   0   8      221.09      218.77      3.96 o
  -2   0   8        0.00       -0.26      0.26 o
  -1   0   8      120.13      116.39      2.12 o
   0   0   8      130.32      127.05      3.51 o
   1   0   8       16.95       15.22      0.66 o
   2   0   8      107.88      106.71      3.94 o
   3   0   8       63.24       62.32      2.70 o
   4   0   8        0.73        0.86      0.74 o
   5   0   8       14.06       15.23      1.58 o
  -9   1   8        0.51       -0.08      0.70 o
  -8   1   8        1.86        3.57      0.30 o
  -7   1   8       39.33       37.94      0.79 o
  -6   1   8        2.35        1.52      0.17 o
  -5   1   8        8.81       13.06      0.39 o
  -4   1   8        2.87        2.05      0.49 o
  -3   1   8       20.96       19.90      0.44 o
  -2   1   8      555.44      539.50      6.33 o
  -1   1   8       63.35       74.29      1.73 o
   0   1   8      212.18      195.87      3.17 o
   1   1   8       40.33       37.06      0.82 o
   2   1   8        0.33       -0.20      0.20 o
   3   1   8       52.49       57.16      1.61 o
   4   1   8       12.15       14.61      1.02 o
   5   1   8       16.68       17.68      1.20 o
  -9   2   8        0.86        0.43      0.75 o
  -8   2   8       38.40       37.55      0.81 o
  -7   2   8       15.43       17.61      0.45 o
  -6   2   8       24.54       23.03      0.48 o
  -5   2   8      111.38      115.06      1.86 o
  -4   2   8       11.56       13.07      0.52 o
  -3   2   8      314.79      314.63      4.39 o
  -2   2   8      140.07      135.62      2.51 o
  -1   2   8       29.17       33.64      0.78 o
   0   2   8       22.98       22.37      0.75 o
   1   2   8        4.48        4.33      0.33 o
   2   2   8       87.97       85.57      1.64 o
   3   2   8       25.63       26.16      0.90 o
   4   2   8        2.34        3.00      0.82 o
   5   2   8        0.74        0.38      0.61 o
  -8   3   8        2.26        3.21      0.37 o
  -7   3   8       55.39       58.14      1.23 o
  -6   3   8        1.10        0.54      0.22 o
  -5   3   8       26.05       27.99      1.03 o
  -4   3   8        6.04        5.36      0.41 o
  -3   3   8       28.91       24.29      0.82 o
  -2   3   8      475.49      452.33      7.00 o
  -1   3   8      197.05      194.28      3.65 o
   0   3   8       87.06       80.19      1.81 o
   1   3   8       50.62       46.11      1.22 o
   2   3   8        0.46       -0.07      0.29 o
   3   3   8       19.36       20.22      0.82 o
   4   3   8        0.38        1.03      0.57 o
   5   3   8       23.28       24.48      1.96 o
  -8   4   8       16.86       17.99      0.63 o
  -7   4   8       12.09       13.67      0.56 o
  -6   4   8       11.17       10.23      0.48 o
  -5   4   8       58.49       57.76      1.89 o
  -4   4   8        0.83        0.94      0.48 o
  -3   4   8      136.95      128.48      2.89 o
  -2   4   8       65.97       56.82      1.57 o
  -1   4   8       23.81       30.64      0.93 o
   0   4   8        9.18       11.99      0.65 o
   1   4   8        1.99        1.33      0.35 o
   2   4   8       47.13       45.13      1.26 o
   3   4   8       14.91       15.75      0.89 o
   4   4   8        0.64        1.20      0.63 o
  -7   5   8        9.34       10.55      0.66 o
  -6   5   8        0.50        0.49      0.28 o
  -5   5   8        0.06        0.18      0.26 o
  -4   5   8        0.13       -0.25      0.25 o
  -3   5   8       23.55       26.16      1.48 o
  -2   5   8      120.05      107.09      3.22 o
  -1   5   8       12.49       15.52      0.98 o
   0   5   8       59.78       57.42      1.70 o
   1   5   8        7.02        8.08      0.58 o
   2   5   8        0.00       -0.33      0.34 o
   3   5   8       14.17       16.45      0.94 o
   4   5   8        4.49        5.32      0.87 o
  -6   6   8        5.11        5.87      0.65 o
  -5   6   8       15.99       16.66      0.70 o
  -4   6   8        6.91        7.29      0.49 o
  -3   6   8       45.59       43.40      1.74 o
  -2   6   8        1.46        0.54      0.55 o
  -1   6   8       15.93       17.89      1.10 o
   0   6   8       16.18       12.89      0.97 o
   1   6   8        1.40        0.92      0.46 o
   2   6   8       13.50       15.19      1.15 o
   3   6   8        5.78        7.35      0.95 o
  -4   7   8        1.70        1.90      0.39 o
  -3   7   8        1.53        2.45      1.02 o
  -2   7   8       60.12       59.80      2.27 o
  -1   7   8       13.04       16.50      1.13 o
   0   7   8       11.56       10.81      0.99 o
   1   7   8        2.75        4.41      0.77 o
  -9   0   9        0.01        0.00      0.36 o
  -8   0   9       34.94       39.30      1.69 o
  -7   0   9        2.39        1.99      0.29 o
  -6   0   9       15.66       15.29      0.57 o
  -5   0   9        0.52        2.72      0.49 o
  -4   0   9       23.95       23.06      1.10 o
  -3   0   9      411.97      398.27     10.70 o
  -2   0   9       51.81       58.97      3.36 o
  -1   0   9       49.53       43.72      2.07 o
   0   0   9        0.36       -0.12      0.37 o
   1   0   9       48.35       41.73      1.59 o
   2   0   9        4.48        7.27      0.70 o
   3   0   9       13.39       14.44      1.03 o
   4   0   9        9.51       10.46      1.35 o
   5   0   9       18.10       17.53      1.78 o
  -9   1   9        6.54        6.97      1.11 o
  -8   1   9       19.71       18.51      0.64 o
  -7   1   9       64.00       72.66      1.42 o
  -6   1   9        3.03        2.66      0.25 o
  -5   1   9       73.75       74.62      1.69 o
  -4   1   9        2.54        1.61      0.28 o
  -3   1   9       60.69       59.80      1.48 o
  -2   1   9      307.31      298.23      4.69 o
  -1   1   9       13.19       13.94      1.22 o
   0   1   9      110.10      103.78      2.16 o
   1   1   9       11.25        8.92      0.54 o
   2   1   9       21.38       22.90      0.85 o
   3   1   9       16.90       17.52      0.80 o
   4   1   9        3.39        2.66      0.65 o
   5   1   9        8.82        9.68      1.00 o
  -8   2   9        4.03        3.70      0.52 o
  -7   2   9       23.71       24.55      0.82 o
  -6   2   9       25.37       26.90      0.87 o
  -5   2   9        1.32        1.97      0.32 o
  -4   2   9        5.40        6.42      0.69 o
  -3   2   9      111.01      111.64      2.49 o
  -2   2   9       13.74       15.06      0.52 o
  -1   2   9      193.43      190.13      3.13 o
   0   2   9        0.30        0.06      0.34 o
   1   2   9       94.47       87.36      1.95 o
   2   2   9        2.39        2.66      0.41 o
   3   2   9       17.43       17.20      0.79 o
   4   2   9        9.14        9.93      0.94 o
  -8   3   9        1.03        0.40      0.31 o
  -7   3   9       17.18       16.20      0.58 o
  -6   3   9       10.70       10.26      0.56 o
  -5   3   9       45.86       49.83      1.36 o
  -4   3   9        6.21        6.42      0.45 o
  -3   3   9       82.28       79.60      1.92 o
  -2   3   9       40.24       39.25      1.00 o
  -1   3   9        1.34        1.16      0.48 o
   0   3   9      200.06      181.42      3.51 o
   1   3   9        3.23        3.64      0.44 o
   2   3   9        4.17        6.31      0.52 o
   3   3   9        9.64       11.85      0.80 o
   4   3   9        0.06        0.58      0.58 o
  -7   4   9        9.05        8.82      0.48 o
  -6   4   9       14.17       15.77      0.61 o
  -5   4   9        0.06       -0.28      0.28 o
  -4   4   9        1.89        1.57      0.35 o
  -3   4   9       90.06       88.89      2.15 o
  -2   4   9        8.29        8.45      0.65 o
  -1   4   9       75.54       67.96      1.86 o
   0   4   9        0.36       -0.31      0.31 o
   1   4   9       44.10       38.65      1.16 o
   2   4   9        1.12        1.37      0.43 o
   3   4   9        6.59        6.39      0.69 o
  -7   5   9       21.52       23.32      0.81 o
  -6   5   9        2.29        2.12      0.39 o
  -5   5   9       21.71       23.00      0.92 o
  -4   5   9        2.85        3.76      0.46 o
  -3   5   9       13.77       17.67      0.82 o
  -2   5   9      112.18      107.48      3.30 o
  -1   5   9        9.57       13.85      0.81 o
   0   5   9       24.24       23.60      1.05 o
   1   5   9        2.92        2.37      0.47 o
   2   5   9        3.97        6.28      0.59 o
   3   5   9        5.88        5.66      0.89 o
  -5   6   9        0.01       -0.34      0.34 o
  -4   6   9        2.27        1.86      0.44 o
  -3   6   9       63.40       65.45      1.85 o
  -2   6   9       17.43       16.58      1.51 o
  -1   6   9        4.90        6.87      0.91 o
   0   6   9        0.98        0.97      0.60 o
   1   6   9        5.44        5.83      0.65 o
  -3   7   9        2.85        4.31      0.57 o
  -2   7   9       15.89       14.80      1.15 o
  -1   7   9        7.02        6.13      0.86 o
  -8   0  10       25.18       26.99      2.52 o
  -7   0  10        0.39        0.48      0.47 o
  -6   0  10        0.94        0.76      0.35 o
  -5   0  10        1.45        0.92      0.37 o
  -4   0  10       14.16       14.18      0.74 o
  -3   0  10        3.03        3.60      0.68 o
  -2   0  10        0.86        0.59      0.52 o
  -1   0  10      110.34      104.02      3.08 o
   0   0  10       84.95       83.19      2.66 o
   1   0  10       39.54       35.08      1.54 o
   2   0  10        3.53        6.13      1.62 o
   3   0  10       16.33       16.65      1.15 o
   4   0  10        9.72       11.62      1.49 o
  -8   1  10       45.30       43.46      1.51 o
  -7   1  10       61.54       68.35      1.68 o
  -6   1  10       12.15       11.26      0.71 o
  -5   1  10      120.03      114.06      3.07 o
  -4   1  10       16.75       16.27      0.66 o
  -3   1  10       30.13       28.40      0.89 o
  -2   1  10        0.16        0.09      0.36 o
  -1   1  10       11.56        9.46      0.55 o
   0   1  10      148.65      143.56      3.11 o
   1   1  10        2.03        3.07      0.42 o
   2   1  10       46.37       48.17      1.36 o
   3   1  10        0.11        0.08      0.38 o
   4   1  10        0.55        0.80      0.63 o
  -8   2  10       14.77       16.40      0.93 o
  -7   2  10       16.49       16.05      1.24 o
  -6   2  10        3.46        4.91      0.61 o
  -5   2  10        0.03        0.72      0.31 o
  -4   2  10        6.13        6.12      0.45 o
  -3   2  10       38.40       36.64      1.08 o
  -2   2  10        6.61        8.10      0.70 o
  -1   2  10       15.03       13.98      0.80 o
   0   2  10       22.26       20.24      0.91 o
   1   2  10        6.88        5.75      0.50 o
   2   2  10        0.03       -0.10      0.35 o
   3   2  10       15.74       17.11      0.98 o
   4   2  10        3.71        4.49      0.81 o
  -7   3  10       38.87       42.07      1.26 o
  -6   3  10        0.04       -0.10      0.28 o
  -5   3  10       80.39       80.48      1.99 o
  -4   3  10        4.36        4.51      0.44 o
  -3   3  10       36.07       34.12      1.14 o
  -2   3  10       22.63       19.67      1.07 o
  -1   3  10        0.04        0.32      0.38 o
   0   3  10       33.12       34.40      1.07 o
   1   3  10        1.22        0.50      0.50 o
   2   3  10       47.44       46.83      1.37 o
   3   3  10        0.06        0.15      0.61 o
  -7   4  10        5.14        5.13      0.61 o
  -6   4  10        0.77        0.60      0.36 o
  -5   4  10        0.03        0.35      0.34 o
  -4   4  10        5.74        5.77      0.57 o
  -3   4  10       13.03       12.41      0.97 o
  -2   4  10        0.15       -0.08      0.32 o
  -1   4  10       10.18       12.14      0.91 o
   0   4  10       16.45       17.97      0.92 o
   1   4  10        4.71        3.98      0.50 o
   2   4  10        0.01        0.09      0.40 o
  -6   5  10        7.15        7.37      0.60 o
  -5   5  10       31.54       31.63      1.14 o
  -4   5  10        6.83        5.46      0.53 o
  -3   5  10        3.97        4.16      0.50 o
  -2   5  10        0.39        0.63      0.38 o
  -1   5  10       10.43       12.15      0.98 o
   0   5  10       47.70       50.45      2.05 o
   1   5  10        0.86        1.16      0.49 o
   2   5  10        9.65       11.49      1.08 o
  -4   6  10        2.32        2.51      0.47 o
  -3   6  10        0.35        0.42      0.40 o
  -2   6  10        0.78       -0.49      0.51 o
  -1   6  10       19.06       18.68      1.24 o
   0   6  10       10.74       11.59      1.95 o
  -8   0  11        1.58        3.03      0.61 o
  -7   0  11        5.74        5.45      0.60 o
  -6   0  11        4.75        5.63      0.57 o
  -5   0  11       38.55       38.80      2.06 o
  -4   0  11        3.90        5.36      0.83 o
  -3   0  11        0.44        0.03      0.61 o
  -2   0  11      155.33      153.35      6.12 o
  -1   0  11        0.24        1.51      0.71 o
   0   0  11        2.19        3.27      0.98 o
   1   0  11        0.91        0.42      0.53 o
   2   0  11       11.12       11.41      1.03 o
   3   0  11        8.48        9.68      1.38 o
  -7   1  11       38.16       40.81      1.20 o
  -6   1  11       35.43       33.56      1.06 o
  -5   1  11       40.00       42.47      1.23 o
  -4   1  11        4.98        5.78      0.74 o
  -3   1  11       76.04       77.49      2.47 o
  -2   1  11        2.27        3.61      0.61 o
  -1   1  11        0.00        0.06      0.44 o
   0   1  11       18.82       19.14      0.81 o
   1   1  11        0.70       -0.09      0.35 o
   2   1  11       28.83       32.00      1.29 o
   3   1  11        3.70        3.48      0.79 o
  -7   2  11        0.09       -0.32      0.32 o
  -6   2  11        4.41        5.26      0.77 o
  -5   2  11       45.68       45.79      1.33 o
  -4   2  11        3.29        3.75      0.55 o
  -3   2  11        1.37        0.69      0.44 o
  -2   2  11       46.64       44.40      1.74 o
  -1   2  11        0.71        1.67      0.51 o
   0   2  11       35.48       38.06      1.35 o
   1   2  11        0.58        0.22      0.38 o
   2   2  11        0.49        0.03      0.41 o
  -7   3  11       71.32       74.78      1.92 o
  -6   3  11       46.63       46.03      1.37 o
  -5   3  11        8.26        8.03      0.57 o
  -4   3  11        3.23        3.87      0.59 o
  -3   3  11       28.00       30.30      1.38 o
  -2   3  11        0.20        0.72      0.98 o
  -1   3  11       15.22       15.94      1.05 o
   0   3  11       15.55       15.69      1.09 o
   1   3  11        5.55        4.69      0.61 o
   2   3  11       18.29       20.19      0.93 o
  -6   4  11        1.44        0.54      0.38 o
  -5   4  11       29.11       30.90      1.12 o
  -4   4  11        1.14        1.37      0.51 o
  -3   4  11        0.94        0.48      0.49 o
  -2   4  11       33.65       34.48      1.57 o
  -1   4  11        0.64        0.78      0.53 o
   0   4  11       13.43       13.96      1.62 o
   1   4  11        0.00       -0.35      0.44 o
  -5   5  11       11.95       12.47      0.76 o
  -4   5  11        0.56        1.73      0.87 o
  -3   5  11       25.92       28.60      1.43 o
  -2   5  11        0.53        0.83      0.67 o
  -1   5  11        0.70        1.36      0.61 o
   0   5  11        5.76        4.23      0.80 o
  -7   0  12        3.07        4.44      0.80 o
  -6   0  12       15.61       17.50      1.37 o
  -5   0  12       61.07       60.98      2.94 o
  -4   0  12       20.84       18.87      1.51 o
  -3   0  12       22.35       21.07      1.63 o
  -2   0  12        7.53        9.35      1.17 o
  -1   0  12        5.66        5.93      1.09 o
   0   0  12       88.02       94.59      4.43 o
   1   0  12       12.32       14.22      1.62 o
   2   0  12        0.10        0.15      0.86 o
  -7   1  12       16.70       17.64      0.93 o
  -6   1  12       11.04        9.93      0.77 o
  -5   1  12        6.37        7.88      0.75 o
  -4   1  12        0.01       -0.20      0.45 o
  -3   1  12       25.58       26.63      1.30 o
  -2   1  12        0.09        0.66      0.48 o
  -1   1  12       23.08       22.90      1.26 o
   0   1  12        4.46        4.34      1.27 o
   1   1  12       16.60       17.77      1.34 o
  -6   2  12        0.06        0.01      0.42 o
  -5   2  12       74.55       81.31      2.62 o
  -4   2  12       29.39       31.34      1.42 o
  -3   2  12       21.55       21.57      1.28 o
  -2   2  12       18.65       17.98      1.12 o
  -1   2  12        0.01       -0.18      0.49 o
   0   2  12       36.57       41.02      1.83 o
   1   2  12        0.69        0.03      0.56 o
  -6   3  12       15.41       15.66      0.98 o
  -5   3  12       24.36       25.95      1.30 o
  -4   3  12        0.44        0.66      0.53 o
  -3   3  12       16.07       17.25      1.10 o
  -2   3  12        0.23        0.35      0.48 o
  -1   3  12        4.13        5.66      0.77 o
   0   3  12        0.01       -0.54      0.55 o
  -4   4  12       19.09       18.79      1.64 o
  -3   4  12        8.48        9.44      0.90 o
  -2   4  12        8.13        6.56      0.82 o
  -1   4  12        1.50        1.44      0.63 o
  -5   0  13      118.98      135.44      5.61 o
  -4   0  13        8.85        8.44      1.17 o
  -3   0  13        8.48        8.13      1.16 o
  -2   0  13        4.24        4.26      1.00 o
  -1   0  13        0.60        2.04      0.92 o
   0   0  13       33.67       39.84      2.63 o
  -5   1  13        6.29        6.78      1.14 o
  -4   1  13        0.71        0.79      0.54 o
  -3   1  13        8.08       10.50      0.91 o
  -2   1  13        4.51        5.54      0.76 o
  -1   1  13        4.19        6.44      0.83 o
   0   1  13        1.68        1.55      0.70 o
  -5   2  13       43.47       48.15      1.88 o
  -4   2  13        5.46        5.02      1.15 o
  -3   2  13       10.50       10.32      0.93 o
  -2   2  13        3.62        4.20      0.91 o
  -1   2  13        6.32        8.63      1.16 o
  -3   3  13        5.71        6.08      0.80 o
  -2   3  13        1.54        1.63      0.60 o
 
